# Supplementary material for: Analysis of 16S rRNA Gene Sequence of Nasopharyngeal Exudate Reveals Changes in Key Microbial Communities Associated with Aging
Source: Int J Mol Sci. 2023 Feb 18;24(4):4127. doi: 10.3390/ijms24044127 (PMC9960676; doi:10.3390/ijms24044127)
Supplement: Supplementary file 1 [file ijms-24-04127-s001.zip]

Archive with 1 entries (1 files):
- ijms-2182098-supplementary.pdf
